# Supplementary material for: Peripartum Cardiomyopathy: Diagnostic and Prognostic Value of Cardiac Magnetic Resonance in the Acute Stage
Source: Diagnostics (Basel). 2022 Feb 1;12(2):378. doi: 10.3390/diagnostics12020378 (PMC8871076; doi:10.3390/diagnostics12020378)
Supplement: Supplementary file 1 [file diagnostics-12-00378-s001.zip]

Archive with 1 entries (1 files):
- diagnostics-1550037-supplementary.pdf
